# Supplementary material for: Microbial Adhesion and Biofilm Formation on Bioactive Surfaces of Ti-35Nb-7Zr-5Ta Alloy Created by Anodization
Source: Microorganisms. 2021 Oct 15;9(10):2154. doi: 10.3390/microorganisms9102154 (PMC8539148; doi:10.3390/microorganisms9102154)
Supplement: Supplementary file 1 [file microorganisms-09-02154-s001.zip]

Archive with 1 entries (1 files):
- microorganisms-1392345 supplementary.pdf
